# Supplementary material for: Episodes of extreme international capital inflows in emerging and developing economies: The role of global economic policy uncertainty
Source: PLoS One. 2022 Sep 28;17(9):e0275249. doi: 10.1371/journal.pone.0275249 (PMC9518921; doi:10.1371/journal.pone.0275249)
Supplement: S1 Data — (XLS) [file pone.0275249.s001.xls]

## Sheet: Emerging and Developing Economi
id	country	year	Surges	Stops	Gepu	Gliq	Gint	Vix	Ka	Fd	Gdp	Reer	Topen	P
1	Argentina	2000	0	1	94.2751	99.7241	5.41	26.85	4.91189	23.8947	-1.87494	263.483	17.0237	0.0993588
1	Argentina	2001	0	1	100.201	95.9136	1.52	23.8	-3.88446	20.8336	-5.44705	276.38	16.1664	1.80536
1	Argentina	2002	0	1	108.128	96.5681	1.16	28.62	-1.97474	15.3319	-11.8548	125.315	13.4121	-0.779415
1	Argentina	2003	0	1	63.2396	97.4256	0.94	18.31	-1.89349	10.7627	7.67653	126.022	15.5781	-0.358941
1	Argentina	2004	0	1	57.5572	96.2755	1.97	13.29	-1.53139	9.68252	7.88494	121.201	18.6052	-0.609956
1	Argentina	2005	0	1	52.2853	95.5898	4.09	12.07	-0.650078	10.6535	7.72949	119.54	20.7045	-0.0417681
1	Argentina	2006	0	0	48.9608	96.3352	5.17	11.56	5.43373	11.9103	6.95553	116.741	22.3872	0.0030557
1	Argentina	2007	0	0	84.8624	96.6332	3.06	22.5	8.70979	13.0985	7.92421	113.708	25.6246	0.0988585
1	Argentina	2008	0	0	122.976	100.272	0.14	40	6.35207	12.3139	3.0295	110.608	31.1788	-0.0852222
1	Argentina	2009	0	0	85.6111	111.075	0.05	21.68	2.8465	12.4162	-6.85423	103.567	24.5551	-0.232406
1	Argentina	2010	0	0	111.439	108.247	0.13	17.75	6.00479	12.6901	9.30012	99.9992	29.4993	-0.0847979
1	Argentina	2011	0	0	138.093	109.583	0.04	23.4	9.29051	14.0087	4.78868	95.2983	34.9489	0.158994
1	Argentina	2012	0	0	137.382	111.715	0.09	18.02	5.50683	15.2128	-2.14528	98.4433	33.2899	0.103041
1	Argentina	2013	0	0	87.9562	112.184	0.07	13.72	3.26647	15.7291	1.26569	90.38	33.0459	0.0653143
1	Argentina	2014	0	0	84.9737	114.599	0.06	19.2	3.82736	13.8238	-3.57858	74.4517	30.2317	-0.00512187
1	Argentina	2015	0	0	79.2024	119.428	0.2	18.21	7.26814	14.4142	1.62966	86.2225	25.6653	0.0147854
1	Argentina	2016	0	0	137.027	123.621	0.55	14.04	8.74773	13.6676	-3.11006	71.2375	25.4876	0.204626
1	Argentina	2017	1	0	88.4781	121.883	1.33	11.04	18.317	15.9585	1.75765	75.5383	27.3643	0.169436
1	Argentina	2018	1	0	145.992	122.931	2.4	25.42	17.2507	14.7186	-3.55009	61.8442	28.4609	0.0192217
1	Argentina	2019	0	1	127.696	125.796	1.55	13.78	8.48589	14.5166	-3.05585	54.7925	26.0933	-0.119978
1	Argentina	2020	0	1	163.23	134.328	0.09	22.75	1.10153	14.6551	-10.775	55.4442	24.6517	0.0576181
2	Armenia	2000	0	0	94.2751	99.7241	5.41	26.85	7.13682	30.9673	6.57009	74.0116	27.3061	-0.683588
2	Armenia	2001	0	1	100.201	95.9136	1.52	23.8	4.57624	30.9888	10.2794	73.0355	25.8655	-1.10903
2	Armenia	2002	0	1	108.128	96.5681	1.16	28.62	6.00881	31.2556	13.8235	73.6662	28.0386	-0.257475
2	Armenia	2003	0	1	63.2396	97.4256	0.94	18.31	4.59148	31.75	14.6058	67.9385	31.974	0.237198
2	Armenia	2004	0	1	57.5572	96.2755	1.97	13.29	5.98136	30.6008	11.1342	71.6358	30.5569	-0.116863
2	Armenia	2005	0	1	52.2853	95.5898	4.09	12.07	4.40875	30.2415	14.6432	80.1323	35.4815	-0.067535
2	Armenia	2006	0	1	48.9608	96.3352	5.17	11.56	8.67156	31.0959	14.0786	86.9692	36.8545	-0.26274
2	Armenia	2007	1	0	84.8624	96.6332	3.06	22.5	13.9475	32.5899	14.6959	99.4771	45.6224	0.150446
2	Armenia	2008	1	0	122.976	100.272	0.14	40	18.0999	34.2217	7.81914	107.811	51.9826	-0.00936527
2	Armenia	2009	1	0	85.6111	111.075	0.05	21.68	25.3228	24.8549	-13.5194	99.3368	44.167	0.227775
2	Armenia	2010	1	0	111.439	108.247	0.13	17.75	14.3639	28.4452	2.5829	100	51.7727	0.0718553
2	Armenia	2011	1	0	138.093	109.583	0.04	23.4	17.7415	35.3679	4.72832	99.1279	56.5308	-0.063869
2	Armenia	2012	0	0	137.382	111.715	0.09	18.02	10.7326	40.0601	6.9137	94.3521	54.7925	0.154795
2	Armenia	2013	1	0	87.9562	112.184	0.07	13.72	14.8406	42.3802	2.82393	96.0203	54.6227	0.110385
2	Armenia	2014	0	0	84.9737	114.599	0.06	19.2	10.6285	48.9172	3.07318	100.113	53.2307	-0.297136
2	Armenia	2015	0	0	79.2024	119.428	0.2	18.21	8.26609	45.6308	2.73592	103.12	41.1582	-0.252333
2	Armenia	2016	0	0	137.027	123.621	0.55	14.04	13.3919	48.8756	-0.16133	102.498	44.0375	-0.662264
2	Armenia	2017	0	0	88.4781	121.883	1.33	11.04	2.10882	51.5426	7.18452	100.194	44.1099	-0.620695
2	Armenia	2018	0	0	145.992	122.931	2.4	25.42	7.93803	55.502	4.95223	100.479	41.5592	-0.435933
2	Armenia	2019	0	0	127.696	125.796	1.55	13.78	13.4017	59.9198	7.3822	103.091	37.9683	-0.506411
2	Armenia	2020	0	1	163.23	134.328	0.09	22.75	2.13009	72.1714	-7.77169	101.308	40.1528	-0.495527
3	Bolivia	2000	0	0	94.2751	99.7241	5.41	26.85	4.81257	40.2035	0.544855	113.121	22.6097	-0.235555
3	Bolivia	2001	0	0	100.201	95.9136	1.52	23.8	6.01883	39.8029	-0.23574	111.143	21.8299	-1.23589
3	Bolivia	2002	0	0	108.128	96.5681	1.16	28.62	7.68467	39.3305	0.579785	109.519	21.878	-0.289909
3	Bolivia	2003	0	0	63.2396	97.4256	0.94	18.31	7.65063	38.5575	0.831475	98.5681	22.2684	-0.834162
3	Bolivia	2004	0	0	57.5572	96.2755	1.97	13.29	1.65212	38.301	2.29839	92.1182	26.894	-0.680683
3	Bolivia	2005	0	0	52.2853	95.5898	4.09	12.07	1.56624	45.0255	2.57493	87.0473	33.4948	-0.973392
3	Bolivia	2006	0	1	48.9608	96.3352	5.17	11.56	-6.7357	37.8001	2.97725	85.4846	41.7475	-0.802807
3	Bolivia	2007	0	1	84.8624	96.6332	3.06	22.5	-5.40969	36.9684	2.78137	86.6547	47.0328	-0.8503
3	Bolivia	2008	0	0	122.976	100.272	0.14	40	6.78121	34.6926	4.36849	97.2144	63.5695	-0.695555
3	Bolivia	2009	0	0	85.6111	111.075	0.05	21.68	6.54267	37.0182	1.64916	105.953	50.3702	-0.507458
3	Bolivia	2010	0	0	111.439	108.247	0.13	17.75	3.49481	40.3423	2.4293	100	61.0298	-0.415407
3	Bolivia	2011	1	0	138.093	109.583	0.04	23.4	7.09647	40.7931	3.51107	102.288	78.7798	-0.417127
3	Bolivia	2012	1	0	137.382	111.715	0.09	18.02	27.2692	44.1369	3.45366	106.657	91.262	-0.458068
3	Bolivia	2013	1	0	87.9562	112.184	0.07	13.72	33.3658	46.6797	5.12759	112.273	90.4622	-0.328593
3	Bolivia	2014	0	0	84.9737	114.599	0.06	19.2	12.0179	50.3224	3.84375	120.094	93.2308	-0.333112
3	Bolivia	2015	0	0	79.2024	119.428	0.2	18.21	5.60195	58.0661	3.2827	137.686	69.7526	-0.268487
3	Bolivia	2016	0	0	137.027	123.621	0.55	14.04	10.9191	63.9738	2.73198	143.323	57.8483	-0.248866
3	Bolivia	2017	1	0	88.4781	121.883	1.33	11.04	10.8975	64.5347	2.69616	140.118	62.794	-0.278015
3	Bolivia	2018	0	0	145.992	122.931	2.4	25.42	1.7227	67.8543	2.75216	143.256	65.1815	-0.278367
3	Bolivia	2019	0	0	127.696	125.796	1.55	13.78	7.6275	71.1982	0.796516	149.837	62.6323	-0.615355
3	Bolivia	2020	0	1	163.23	134.328	0.09	22.75	0.689436	65.1254	-9.08616	157.438	51.3842	-0.337818
4	Brazil	2000	0	0	94.2751	99.7241	5.41	26.85	2.5873	31.141	2.91183	76.5713	10.6136	0.18674
4	Brazil	2001	0	1	100.201	95.9136	1.52	23.8	2.06307	29.004	0.0133709	63.9381	12.5387	-1.26874
4	Brazil	2002	0	1	108.128	96.5681	1.16	28.62	0.471534	29.6451	1.70947	60.9365	11.6821	0.329845
4	Brazil	2003	0	1	63.2396	97.4256	0.94	18.31	1.14898	27.6857	-0.122934	57.594	14.0885	0.00597271
4	Brazil	2004	0	1	57.5572	96.2755	1.97	13.29	1.24153	29.3728	4.49708	60.4504	16.903	-0.275707
4	Brazil	2005	0	1	52.2853	95.5898	4.09	12.07	1.79941	31.8398	2.0263	73.463	17.2801	-0.264488
4	Brazil	2006	0	0	48.9608	96.3352	5.17	11.56	4.79898	35.4252	2.83476	81.7291	18.7589	-0.294623
4	Brazil	2007	1	0	84.8624	96.6332	3.06	22.5	8.10647	40.6909	4.9747	87.4323	20.7083	-0.356955
4	Brazil	2008	0	0	122.976	100.272	0.14	40	4.26627	45.7823	4.05441	90.3725	25.7904	-0.3126
4	Brazil	2009	0	0	85.6111	111.075	0.05	21.68	5.69168	47.4943	-1.08194	89.1602	20.28	0.166292
4	Brazil	2010	1	0	111.439	108.247	0.13	17.75	11.8899	52.7647	6.52437	100	24.3655	0.0134759
4	Brazil	2011	1	0	138.093	109.583	0.04	23.4	9.09765	58.0785	3.0264	103.182	28.4245	-0.132575
4	Brazil	2012	1	0	137.382	111.715	0.09	18.02	7.18895	62.5193	1.01452	92.0108	29.8934	0.0459616
4	Brazil	2013	1	0	87.9562	112.184	0.07	13.72	8.21746	64.2306	2.10891	86.4251	32.4589	-0.258553
4	Brazil	2014	1	0	84.9737	114.599	0.06	19.2	10.6014	66.0285	-0.352483	84.5919	32.4636	-0.0702901
4	Brazil	2015	0	0	79.2024	119.428	0.2	18.21	4.83387	66.8297	-4.35148	69.6247	33.3529	-0.331458
4	Brazil	2016	0	0	137.027	123.621	0.55	14.04	3.85038	62.1696	-4.06941	73.0439	30.2526	-0.377205
4	Brazil	2017	0	0	88.4781	121.883	1.33	11.04	3.74445	59.4843	0.508338	79.259	31.4613	-0.419837
4	Brazil	2018	0	0	145.992	122.931	2.4	25.42	3.52325	60.2183	0.98896	70.9844	39.9175	-0.386346
4	Brazil	2019	0	0	127.696	125.796	1.55	13.78	4.16509	62.6388	0.651853	69.6838	17.3305	-0.546481
4	Brazil	2020	0	1	163.23	134.328	0.09	22.75	0.399898	70.1882	-4.74055	55.3079	16.5826	-0.412266
5	Chile	2000	0	0	94.2751	99.7241	5.41	26.85	7.85721	84.1987	4.09431	106.506	13.292	0.486966
5	Chile	2001	0	1	100.201	95.9136	1.52	23.8	6.75864	73.6348	2.14618	95.94	12.2384	-0.321149
5	Chile	2002	0	1	108.128	96.5681	1.16	28.62	4.41393	74.9411	2.00059	91.6719	11.8099	1.0917
5	Chile	2003	0	1	63.2396	97.4256	0.94	18.31	8.75453	76.6983	3.00588	86.2233	13.512	0.763274
5	Chile	2004	0	1	57.5572	96.2755	1.97	13.29	9.47208	76.6485	6.10281	91.0363	19.2246	0.692135
5	Chile	2005	0	1	52.2853	95.5898	4.09	12.07	10.3601	77.2243	4.64676	96.3234	23.1068	0.844651
5	Chile	2006	0	1	48.9608	96.3352	5.17	11.56	14.1326	77.6349	5.20038	100.14	30.7466	0.614123
5	Chile	2007	0	0	84.8624	96.6332	3.06	22.5	23.8722	83.5715	3.79032	97.515	33.8406	0.407155
5	Chile	2008	1	0	122.976	100.272	0.14	40	19.742	100.22	2.42625	98.2633	30.7554	0.43319
5	Chile	2009	0	0	85.6111	111.075	0.05	21.68	20.9495	102.229	-2.60145	95.1336	26.8622	0.603231
5	Chile	2010	0	0	111.439	108.247	0.13	17.75	26.8066	98.9815	4.75024	100	32.5384	0.679605
5	Chile	2011	1	0	138.093	109.583	0.04	23.4	25.9492	101.294	5.05771	100.71	35.1188	0.452553
5	Chile	2012	1	0	137.382	111.715	0.09	18.02	32.6217	104.285	4.30919	102.905	31.9635	0.331102
5	Chile	2013	0	0	87.9562	112.184	0.07	13.72	21.3442	105.713	3.03157	101.347	30.2119	0.363743
5	Chile	2014	0	0	84.9737	114.599	0.06	19.2	22.8906	108.577	0.692523	91.8677	29.028	0.447517
5	Chile	2015	0	1	79.2024	119.428	0.2	18.21	12.9742	109.251	1.10598	90.9879	23.4492	0.433439
5	Chile	2016	0	1	137.027	123.621	0.55	14.04	9.61151	110.606	0.372099	92.6184	22.5653	0.413111
5	Chile	2017	0	1	88.4781	121.883	1.33	11.04	13.8924	113.168	-0.247251	95.7365	25.278	0.417022
5	Chile	2018	0	1	145.992	122.931	2.4	25.42	6.9474	116.908	2.28112	97.1049	26.6312	0.435102
5	Chile	2019	0	0	127.696	125.796	1.55	13.78	13.5179	123.823	-0.245036	92.519	24.5192	0.206382
5	Chile	2020	0	1	163.23	134.328	0.09	22.75	10.0596	114.751	-6.58076	84.8578	26.7058	0.381011
6	China	2000	0	0	94.2751	99.7241	5.41	26.85	5.44418	111.123	7.6386	92.7539	21.2494	-0.208934
6	China	2001	0	0	100.201	95.9136	1.52	23.8	2.22913	110.045	7.55165	96.7627	21.0996	-0.916078
6	China	2002	0	0	108.128	96.5681	1.16	28.62	2.85139	117.499	8.40488	94.5562	23.5289	-0.327094
6	China	2003	0	0	63.2396	97.4256	0.94	18.31	3.50736	125.671	9.35478	88.379	29.3236	-0.563666
6	China	2004	0	0	57.5572	96.2755	1.97	13.29	3.85779	118.636	9.46156	85.8486	36.1052	-0.390192
6	China	2005	0	0	52.2853	95.5898	4.09	12.07	7.30858	111.843	10.7414	84.9173	39.9188	-0.501789
6	China	2006	1	0	48.9608	96.3352	5.17	11.56	9.4536	109.158	12.0933	86.2558	43.8607	-0.539764
6	China	2007	1	0	84.8624	96.6332	3.06	22.5	9.68078	105.788	13.6358	89.3294	47.4112	-0.498821
6	China	2008	1	0	122.976	100.272	0.14	40	5.87197	102.004	9.09028	97.0108	50.9481	-0.491275
6	China	2009	1	0	85.6111	111.075	0.05	21.68	4.55338	124.408	8.85595	101.109	40.1243	-0.449346
6	China	2010	1	0	111.439	108.247	0.13	17.75	10.6117	126.579	10.1028	100	48.8555	-0.657061
6	China	2011	1	0	138.093	109.583	0.04	23.4	10.6707	123.096	9.02717	102.695	54.6023	-0.602055
6	China	2012	1	0	137.382	111.715	0.09	18.02	7.92487	128.923	7.33947	108.677	53.7594	-0.538782
6	China	2013	1	0	87.9562	112.184	0.07	13.72	10.1092	134.319	7.23541	114.615	53.6664	-0.54379
6	China	2014	1	0	84.9737	114.599	0.06	19.2	10.4999	140.237	6.88323	118.312	51.6991	-0.522584
6	China	2015	0	1	79.2024	119.428	0.2	18.21	2.55517	152.594	6.49879	129.969	44.3488	-0.550295
6	China	2016	0	0	137.027	123.621	0.55	14.04	9.73873	156.23	6.27176	123.668	38.6784	-0.499395
6	China	2017	0	0	88.4781	121.883	1.33	11.04	7.62908	154.895	6.3509	120.093	40.3575	-0.231013
6	China	2018	0	0	145.992	122.931	2.4	25.42	7.86811	157.812	6.26421	121.74	42.6019	-0.291253
6	China	2019	0	0	127.696	125.796	1.55	13.78	4.96606	165.39	5.57184	120.888	39.7385	-0.240383
6	China	2020	0	0	163.23	134.328	0.09	22.75	9.47384	182.433	1.97919	123.442	39.4252	-0.362468
7	Colombia	2000	0	1	94.2751	99.7241	5.41	26.85	2.20402	20.9475	1.28737	81.4062	12.9286	-1.60368
7	Colombia	2001	0	0	100.201	95.9136	1.52	23.8	4.64303	21.9066	0.0967795	78.8628	12.8353	-0.857786
7	Colombia	2002	0	1	108.128	96.5681	1.16	28.62	-0.736231	21.5233	0.950681	78.6666	12.2828	-1.95018
7	Colombia	2003	0	1	63.2396	97.4256	0.94	18.31	1.37042	21.0762	2.39394	68.9411	12.9405	-2.37447
7	Colombia	2004	0	1	57.5572	96.2755	1.97	13.29	2.74332	22.1991	3.85081	75.1891	15.2611	-2.26942
7	Colombia	2005	0	0	52.2853	95.5898	4.09	12.07	7.09979	22.7527	3.42332	84.7831	18.3754	-2.05611
7	Colombia	2006	0	0	48.9608	96.3352	5.17	11.56	5.37955	27.3293	5.3504	82.9884	20.6033	-1.90159
7	Colombia	2007	1	0	84.8624	96.6332	3.06	22.5	7.08574	30.5666	5.42863	92.2958	24.0648	-1.80328
7	Colombia	2008	0	0	122.976	100.272	0.14	40	5.13193	31.3429	2.07578	95.3082	28.1959	-1.85091
7	Colombia	2009	0	0	85.6111	111.075	0.05	21.68	8.0826	30.0588	0.0207132	90.4114	23.971	-1.83191
7	Colombia	2010	1	0	111.439	108.247	0.13	17.75	9.83236	32.353	3.40253	100	27.9865	-1.53718
7	Colombia	2011	1	0	138.093	109.583	0.04	23.4	12.8065	34.96	5.91724	100.129	36.2666	-1.28466
7	Colombia	2012	0	0	137.382	111.715	0.09	18.02	7.52426	37.7449	2.98127	105.339	37.421	-1.40181
7	Colombia	2013	1	0	87.9562	112.184	0.07	13.72	13.7258	39.4837	4.18482	101.292	35.3054	-1.29197
7	Colombia	2014	1	0	84.9737	114.599	0.06	19.2	14.2535	42.3846	3.4484	95.87	33.9792	-1.11459
7	Colombia	2015	0	1	79.2024	119.428	0.2	18.21	8.10128	46.9054	1.75788	77.6237	25.0056	-1.06915
7	Colombia	2016	0	1	137.027	123.621	0.55	14.04	10.0603	47.0542	0.700689	73.9944	20.8457	-0.882459
7	Colombia	2017	0	1	88.4781	121.883	1.33	11.04	7.94645	49.8054	-0.163409	76.4384	22.5609	-0.772603
7	Colombia	2018	0	1	145.992	122.931	2.4	25.42	7.35871	49.5673	1.01286	77.2337	24.362	-0.787459
7	Colombia	2019	0	1	127.696	125.796	1.55	13.78	4.37095	51.5041	1.88927	72.709	23.3492	-0.900254
7	Colombia	2020	0	1	163.23	134.328	0.09	22.75	8.01042	54.0847	-7.84221	67.052	20.2675	-0.882385
8	Dominica	2000	0	0	94.2751	99.7241	5.41	26.85	20.0128	50.4333	2.60176	120.317	52.0069	0.487783
8	Dominica	2001	0	0	100.201	95.9136	1.52	23.8	15.5962	47.8556	-0.0939672	121.939	45.04	1.56029
8	Dominica	2002	0	0	108.128	96.5681	1.16	28.62	19.5061	48.1687	-3.06314	120.193	42.1312	0.548116
8	Dominica	2003	0	0	63.2396	97.4256	0.94	18.31	23.7795	45.3773	5.95565	117.549	41.8457	0.672488
8	Dominica	2004	0	0	57.5572	96.2755	1.97	13.29	18.5518	45.4547	2.63343	112.806	45.1151	0.946451
8	Dominica	2005	0	0	52.2853	95.5898	4.09	12.07	17.4854	48.5862	0.38062	107.857	49.7907	0.832658
8	Dominica	2006	0	0	48.9608	96.3352	5.17	11.56	19.621	50.4146	4.45522	106.112	47.8284	0.912001
8	Dominica	2007	0	0	84.8624	96.6332	3.06	22.5	21.0293	49.1207	6.2343	102.688	50.1137	0.787978
8	Dominica	2008	0	0	122.976	100.272	0.14	40	23.3831	48.9566	7.07266	100.046	57.8269	0.915203
8	Dominica	2009	1	0	85.6111	111.075	0.05	21.68	32.8453	48.9165	-1.19609	101.256	52.8536	0.666293
8	Dominica	2010	1	0	111.439	108.247	0.13	17.75	25.2481	53.1026	0.631443	100	52.7713	0.903118
8	Dominica	2011	1	0	138.093	109.583	0.04	23.4	24.1459	55.615	-0.272797	95.1994	52.1128	1.13916
8	Dominica	2012	1	0	137.382	111.715	0.09	18.02	33.4181	59.1161	-1.11757	95.5493	49.6743	0.980585
8	Dominica	2013	1	0	87.9562	112.184	0.07	13.72	32.7461	57.621	-1.09055	94.5233	49.4145	1.11986
8	Dominica	2014	0	1	84.9737	114.599	0.06	19.2	9.77988	53.6977	4.34216	94.2229	52.8237	1.05718
8	Dominica	2015	0	1	79.2024	119.428	0.2	18.21	12.5724	51.3062	-2.80595	98.2656	49.7657	1.07794
8	Dominica	2016	0	1	137.027	123.621	0.55	14.04	9.68461	46.9459	2.36665	101.836	47.0193	1.00244
8	Dominica	2017	0	1	88.4781	121.883	1.33	11.04	89.6499	51.1778	-6.99898	102.61	46.5151	1.19789
8	Dominica	2018	0	1	145.992	122.931	2.4	25.42	-28.1721	47.4869	2.06099	101.845	50.1843	1.10295
8	Dominica	2019	0	1	127.696	125.796	1.55	13.78	17.9313	43.0054	3.19711	103.015	48.5956	1.07378
8	Dominica	2020	0	1	163.23	134.328	0.09	22.75	23.4486	57.1353	-16.9209	94.3873	57.1282	1.091
9	Fiji	2000	0	1	94.2751	99.7241	5.41	26.85	-2.69003	55.1561	-2.27076	106.151	53.429	0.300153
9	Fiji	2001	0	1	100.201	95.9136	1.52	23.8	3.47046	35.4337	1.63507	107.513	51.8634	-1.89014
9	Fiji	2002	0	1	108.128	96.5681	1.16	28.62	1.29565	55.2991	3.03113	107.742	51.1436	0.47325
9	Fiji	2003	0	1	63.2396	97.4256	0.94	18.31	5.28888	54.7426	0.89839	115.213	65.859	0.452734
9	Fiji	2004	0	1	57.5572	96.2755	1.97	13.29	5.53142	61.1135	5.07005	117.412	71.0441	0.388893
9	Fiji	2005	0	1	52.2853	95.5898	4.09	12.07	7.27306	69.1916	0.241363	116.886	76.1506	0.384416
9	Fiji	2006	1	0	48.9608	96.3352	5.17	11.56	27.9088	79.0667	1.08195	114.708	80.8282	-0.038169
9	Fiji	2007	1	0	84.8624	96.6332	3.06	22.5	11.4978	78.7497	-1.83671	117.059	83.4538	0.0618453
9	Fiji	2008	1	0	122.976	100.272	0.14	40	28.6293	85.9114	-0.0632786	119.697	103.078	-0.0674854
9	Fiji	2009	1	0	85.6111	111.075	0.05	21.68	18.0391	89.6056	-2.34256	104.879	67.835	-0.274149
9	Fiji	2010	0	0	111.439	108.247	0.13	17.75	1.48469	83.4615	2.21468	100	89.4759	-0.190828
9	Fiji	2011	0	0	138.093	109.583	0.04	23.4	6.86976	75.3881	2.27277	103.81	181.01	-0.0712882
9	Fiji	2012	0	0	137.382	111.715	0.09	18.02	14.2972	76.8013	1.22211	105.865	106.11	-0.0677748
9	Fiji	2013	0	0	87.9562	112.184	0.07	13.72	19.3522	74.8887	4.66924	105.625	114.846	-0.0510277
9	Fiji	2014	0	0	84.9737	114.599	0.06	19.2	12.5798	72.597	5.50015	103.821	202.188	0.553165
9	Fiji	2015	0	0	79.2024	119.428	0.2	18.21	12.1107	78.7659	4.23915	105.575	85.8093	0.580309
9	Fiji	2016	0	0	137.027	123.621	0.55	14.04	5.41685	84.4251	2.00158	110.083	83.3835	0.917815
9	Fiji	2017	0	0	88.4781	121.883	1.33	11.04	17.153	86.2067	4.74681	111.953	83.0579	0.639481
9	Fiji	2018	0	0	145.992	122.931	2.4	25.42	7.88114	92.796	3.10409	112.692	88.2687	0.875397
9	Fiji	2019	0	0	127.696	125.796	1.55	13.78	15.995	100.673	-1.16854	113.365	90.3716	0.872314
9	Fiji	2020	0	0	163.23	134.328	0.09	22.75	8.48376	123.825	-19.6347	107.668	49.8045	0.777063
10	Grenada	2000	0	1	94.2751	99.7241	5.41	26.85	13.3856	62.5581	4.47182	111.869	50.1599	1.01836
10	Grenada	2001	0	1	100.201	95.9136	1.52	23.8	17.603	63.0805	-2.40824	112.479	44.0178	-1.1553
10	Grenada	2002	0	0	108.128	96.5681	1.16	28.62	39.3391	61.4322	3.04408	110.587	36.8093	0.923647
10	Grenada	2003	0	0	63.2396	97.4256	0.94	18.31	28.1917	58.4647	9.0777	106.134	41.3199	0.885666
10	Grenada	2004	0	0	57.5572	96.2755	1.97	13.29	39.7901	61.618	-0.974036	102.275	39.9463	0.879529
10	Grenada	2005	1	0	52.2853	95.5898	4.09	12.07	74.2924	57.9511	12.9385	101.156	44.825	0.412665
10	Grenada	2006	0	0	48.9608	96.3352	5.17	11.56	27.3817	64.8767	-4.25149	101.394	45.9831	0.389242
10	Grenada	2007	0	0	84.8624	96.6332	3.06	22.5	33.1593	68.7935	5.87626	98.6995	48.4807	0.38434
10	Grenada	2008	0	0	122.976	100.272	0.14	40	28.7707	70.077	0.685259	98.9769	49.104	0.385928
10	Grenada	2009	0	0	85.6111	111.075	0.05	21.68	31.6969	79.3771	-6.9046	100.635	41.54	0.390583
10	Grenada	2010	0	0	111.439	108.247	0.13	17.75	21.687	83.9801	-0.923352	100	44.4846	0.51838
10	Grenada	2011	0	0	138.093	109.583	0.04	23.4	36.2692	84.876	0.237495	97.06	47.2241	0.360115
10	Grenada	2012	0	0	137.382	111.715	0.09	18.02	28.9147	82.8047	-1.7678	97.7106	48.9454	0.492649
10	Grenada	2013	1	0	87.9562	112.184	0.07	13.72	46.3785	74.2565	1.67016	96.4556	51.5592	0.426174
10	Grenada	2014	0	1	84.9737	114.599	0.06	19.2	25.0083	65.2063	6.62648	93.6329	44.6236	0.774569
10	Grenada	2015	0	1	79.2024	119.428	0.2	18.21	30.1793	57.3214	5.76041	97.0202	45.0439	0.790708
10	Grenada	2016	0	1	137.027	123.621	0.55	14.04	18.4156	53.7233	3.11469	99.1522	40.7964	1.01893
10	Grenada	2017	0	1	88.4781	121.883	1.33	11.04	22.3776	51.0669	3.86718	97.786	45.7495	1.00894
10	Grenada	2018	0	1	145.992	122.931	2.4	25.42	26.0303	50.5512	3.60386	95.426	39.7015	0.992428
10	Grenada	2019	0	1	127.696	125.796	1.55	13.78	21.9685	49.6322	1.47803	96.1151	38.873	0.959709
10	Grenada	2020	0	1	163.23	134.328	0.09	22.75	25.0972	56.9	-11.6386	94.1619	44.3407	0.954144
11	Hungary	2000	0	0	94.2751	99.7241	5.41	26.85	4.59006	31.8847	4.75094	72.98	56.0352	0.917164
11	Hungary	2001	0	0	100.201	95.9136	1.52	23.8	8.47063	32.6429	4.31309	78.7031	57.6991	0.707478
11	Hungary	2002	0	0	108.128	96.5681	1.16	28.62	6.76076	34.3583	5.03996	86.8633	61.9744	1.26118
11	Hungary	2003	0	0	63.2396	97.4256	0.94	18.31	16.0988	36.4623	4.38308	89.1258	74.7921	1.13255
11	Hungary	2004	0	0	57.5572	96.2755	1.97	13.29	15.7444	38.9698	5.05523	94.8764	89.9851	0.828669
11	Hungary	2005	0	0	52.2853	95.5898	4.09	12.07	48.8595	43.2994	4.45115	96.2152	95.7689	1.00302
11	Hungary	2006	0	0	48.9608	96.3352	5.17	11.56	42.9179	47.2902	4.19313	91.6242	108.288	0.986579
11	Hungary	2007	1	0	84.8624	96.6332	3.06	22.5	119.996	53.2578	0.397592	101.999	136.149	0.747174
11	Hungary	2008	1	0	122.976	100.272	0.14	40	128.755	59.3948	1.23539	104.892	155.129	0.750206
11	Hungary	2009	0	1	85.6111	111.075	0.05	21.68	-0.0892851	59.9244	-6.55491	98.9903	122.669	0.535674
11	Hungary	2010	0	1	111.439	108.247	0.13	17.75	-33.6046	60.3128	1.35099	100	138.133	0.685784
11	Hungary	2011	0	1	138.093	109.583	0.04	23.4	9.3524	58.4277	2.22637	99.753	158.189	0.743254
11	Hungary	2012	0	1	137.382	111.715	0.09	18.02	2.79171	50.4146	-0.869998	97.0339	148.704	0.675795
11	Hungary	2013	0	1	87.9562	112.184	0.07	13.72	-8.60435	46.1767	2.14163	95.9948	153.226	0.796646
11	Hungary	2014	0	1	84.9737	114.599	0.06	19.2	12.6043	42.6419	4.5101	92.1246	153.461	0.669905
11	Hungary	2015	0	1	79.2024	119.428	0.2	18.21	-11.6034	35.1453	4.06666	88.3452	130.693	0.746298
11	Hungary	2016	1	0	137.027	123.621	0.55	14.04	93.1773	33.4522	2.44187	88.9385	130.717	0.654679
11	Hungary	2017	0	1	88.4781	121.883	1.33	11.04	-15.6497	32.4755	4.59449	90.5996	140.136	0.806379
11	Hungary	2018	0	1	145.992	122.931	2.4	25.42	-78.5357	32.4165	5.53343	90.1444	146.831	0.754465
11	Hungary	2019	1	0	127.696	125.796	1.55	13.78	107.54	33.4628	4.68866	88.9154	138.888	0.732527
11	Hungary	2020	1	0	163.23	134.328	0.09	22.75	189.946	38.4804	-4.74835	85.4569	140.79	0.73887
12	India	2000	0	1	94.2751	99.7241	5.41	26.85	1.99148	28.3396	2.02109	92.0783	10.7556	-0.99813
12	India	2001	0	1	100.201	95.9136	1.52	23.8	1.20799	28.6194	3.02738	94.0217	10.2406	-0.309198
12	India	2002	0	1	108.128	96.5681	1.16	28.62	0.51435	32.3065	2.06488	90.7483	11.2478	-1.20903
12	India	2003	0	1	63.2396	97.4256	0.94	18.31	1.05946	31.6263	6.09371	90.5967	12.8315	-1.50878
12	India	2004	0	1	57.5572	96.2755	1.97	13.29	1.82054	36.1918	6.19365	91.525	15.95	-1.2789
12	India	2005	0	1	52.2853	95.5898	4.09	12.07	3.30381	40.068	6.23195	94.4667	20.3109	-1.0127
12	India	2006	0	0	48.9608	96.3352	5.17	11.56	5.53086	43.6278	6.40328	93.64	23.2708	-1.06372
12	India	2007	1	0	84.8624	96.6332	3.06	22.5	7.34216	45.6278	6.04817	99.8333	27.3251	-1.15181
12	India	2008	0	0	122.976	100.272	0.14	40	4.96014	49.5594	1.5876	94.9408	36.0283	-1.10751
12	India	2009	0	0	85.6111	111.075	0.05	21.68	4.98033	48.1244	6.35109	89.5933	27.3319	-1.35381
12	India	2010	1	0	111.439	108.247	0.13	17.75	8.47252	50.5554	7.04235	100	34.4106	-1.27798
12	India	2011	1	0	138.093	109.583	0.04	23.4	6.80372	51.2892	3.89397	100.061	43.5171	-1.3268
12	India	2012	1	0	137.382	111.715	0.09	18.02	7.49659	51.8885	4.16567	93.7542	42.2941	-1.28931
12	India	2013	1	0	87.9562	112.184	0.07	13.72	9.271	52.3857	5.13507	89.3658	39.4364	-1.22917
12	India	2014	1	0	84.9737	114.599	0.06	19.2	10.2558	51.8822	6.18668	90.7375	36.9585	-0.997912
12	India	2015	1	0	79.2024	119.428	0.2	18.21	8.1046	51.8675	6.79676	97.5308	28.8296	-0.948493
12	India	2016	0	0	137.027	123.621	0.55	14.04	6.8591	49.1012	7.08223	98.725	25.1938	-0.95384
12	India	2017	1	0	88.4781	121.883	1.33	11.04	8.28521	48.794	5.66578	103.112	28.2275	-0.764699
12	India	2018	1	0	145.992	122.931	2.4	25.42	7.2533	50.372	5.43308	98.5708	29.6604	-0.977272
12	India	2019	1	0	127.696	125.796	1.55	13.78	7.95632	50.1256	2.99266	100.599	27.5473	-0.702768
12	India	2020	1	0	163.23	134.328	0.09	22.75	8.15675	55.2509	-8.87073	101.192	23.962	-0.869415
13	Indonesia	2000	0	0	94.2751	99.7241	5.41	26.85	-1.67525	29.3168	3.48221	69.2067	21.0931	-1.99612
13	Indonesia	2001	0	1	100.201	95.9136	1.52	23.8	-1.56765	29.2892	2.23518	65.8458	18.5736	0.0182158
13	Indonesia	2002	0	1	108.128	96.5681	1.16	28.62	-0.0209905	29.3852	3.09064	79.7108	18.0111	-1.58229
13	Indonesia	2003	0	1	63.2396	97.4256	0.94	18.31	-0.182582	29.6372	3.37653	85.4808	18.1923	-2.09464
13	Indonesia	2004	0	1	57.5572	96.2755	1.97	13.29	0.642616	29.3075	3.63091	81.6	21.8543	-1.90829
13	Indonesia	2005	0	1	52.2853	95.5898	4.09	12.07	4.02576	28.9651	4.28959	80.0933	25.098	-1.51818
13	Indonesia	2006	0	1	48.9608	96.3352	5.17	11.56	2.48255	29.1513	4.10751	92.8658	26.8598	-1.41704
13	Indonesia	2007	0	1	84.8624	96.6332	3.06	22.5	4.7119	29.8651	4.94647	92.4483	29.425	-1.1963
13	Indonesia	2008	0	1	122.976	100.272	0.14	40	4.97082	30.8973	4.62003	88.9425	39.1841	-1.05838
13	Indonesia	2009	0	1	85.6111	111.075	0.05	21.68	4.7193	27.6587	3.24733	88.56	30.0118	-0.751386
13	Indonesia	2010	1	0	111.439	108.247	0.13	17.75	5.74963	27.253	4.81227	99.9992	38.8617	-0.853916
13	Indonesia	2011	0	0	138.093	109.583	0.04	23.4	5.92441	30.0822	4.74832	99.9733	47.3924	-0.770114
13	Indonesia	2012	1	0	137.382	111.715	0.09	18.02	7.31228	33.4342	4.60649	96.2567	44.9073	-0.593263
13	Indonesia	2013	0	0	87.9562	112.184	0.07	13.72	6.00534	36.0581	4.15143	93.0825	41.1452	-0.519265
13	Indonesia	2014	1	0	84.9737	114.599	0.06	19.2	7.16706	36.4235	3.63907	87.1092	37.5892	-0.416824
13	Indonesia	2015	0	0	79.2024	119.428	0.2	18.21	6.1868	39.1188	3.55506	88.5158	29.6582	-0.615061
13	Indonesia	2016	0	0	137.027	123.621	0.55	14.04	-0.126026	39.4024	3.75884	92.5	27.0594	-0.372952
13	Indonesia	2017	1	0	88.4781	121.883	1.33	11.04	6.09972	38.7323	3.8412	94.0058	29.878	-0.497849
13	Indonesia	2018	0	0	145.992	122.931	2.4	25.42	5.64095	38.8054	3.98782	88.1183	32.1495	-0.536791
13	Indonesia	2019	1	0	127.696	125.796	1.55	13.78	5.71948	37.755	3.87144	92.115	28.142	-0.481207
13	Indonesia	2020	0	0	163.23	134.328	0.09	22.75	3.71557	38.7057	-3.10714	90.6058	25.8472	-0.500772
14	Malaysia	2000	0	0	94.2751	99.7241	5.41	26.85	6.69976	135	6.3575	98.4948	421.312	0.09419
14	Malaysia	2001	0	0	100.201	95.9136	1.52	23.8	1.08572	129.101	-1.66515	103.331	376.161	-0.49976
14	Malaysia	2002	0	0	108.128	96.5681	1.16	28.62	6.55054	121.827	3.2174	103.462	383.641	0.540112
14	Malaysia	2003	0	0	63.2396	97.4256	0.94	18.31	5.66157	118.974	3.68792	97.8744	392.243	0.48605
14	Malaysia	2004	0	0	57.5572	96.2755	1.97	13.29	15.6863	111.938	4.69858	93.4758	452.914	0.347445
14	Malaysia	2005	0	0	52.2853	95.5898	4.09	12.07	3.56303	106.524	3.28226	93.2998	473.049	0.56477
14	Malaysia	2006	0	0	48.9608	96.3352	5.17	11.56	11.4652	103.664	3.52433	96.2877	493.465	0.287723
14	Malaysia	2007	0	0	84.8624	96.6332	3.06	22.5	23.9055	101.58	4.23644	98.0785	481.168	0.193773
14	Malaysia	2008	0	1	122.976	100.272	0.14	40	-1.82925	96.7483	2.84708	97.7935	490.717	0.108325
14	Malaysia	2009	0	1	85.6111	111.075	0.05	21.68	16.0804	111.607	-3.28559	94.9415	415.85	-0.0423811
14	Malaysia	2010	1	0	111.439	108.247	0.13	17.75	30.0134	107.123	5.62356	100	457.873	0.143352
14	Malaysia	2011	1	0	138.093	109.583	0.04	23.4	27.9888	108.426	3.66611	99.8268	473.523	0.0774098
14	Malaysia	2012	1	0	137.382	111.715	0.09	18.02	27.7273	114.125	3.95955	99.5232	462.307	-0.0052124
14	Malaysia	2013	1	0	87.9562	112.184	0.07	13.72	24.8712	119.9	3.27004	98.9896	146.448	0.0517916
14	Malaysia	2014	0	0	84.9737	114.599	0.06	19.2	18.1368	120.579	4.59521	97.94	140.87	0.266619
14	Malaysia	2015	0	0	79.2024	119.428	0.2	18.21	3.58653	123.104	3.68772	89.6116	113.806	0.258958
14	Malaysia	2016	0	0	137.027	123.621	0.55	14.04	8.84748	121.98	3.0416	86.5577	103.886	0.136825
14	Malaysia	2017	0	0	88.4781	121.883	1.33	11.04	7.62226	117.168	4.38394	85.133	113.277	0.116352
14	Malaysia	2018	0	0	145.992	122.931	2.4	25.42	4.5531	120.31	3.36301	88.658	121.588	0.259559
14	Malaysia	2019	0	0	127.696	125.796	1.55	13.78	9.20808	120.878	2.92596	87.4778	111.09	0.110277
14	Malaysia	2020	0	0	163.23	134.328	0.09	22.75	5.10632	120.688	-6.80183	84.3345	112.565	0.176394
15	Mexico	2000	0	1	94.2751	99.7241	5.41	26.85	1.01535	15.04	3.44098	115.538	20.2565	-0.198165
15	Mexico	2001	0	0	100.201	95.9136	1.52	23.8	3.75815	12.8777	-1.7929	123.018	19.4955	-2.35584
15	Mexico	2002	0	1	108.128	96.5681	1.16	28.62	1.82206	14.8863	-1.40294	123.052	19.6914	-0.0560149
15	Mexico	2003	0	1	63.2396	97.4256	0.94	18.31	2.28864	15.3683	0.0722682	110.192	19.6241	-0.116509
15	Mexico	2004	0	1	57.5572	96.2755	1.97	13.29	4.13035	14.7766	2.49483	105.977	21.4666	-0.213861
15	Mexico	2005	0	0	52.2853	95.5898	4.09	12.07	5.86852	16.0133	0.869522	109.805	23.956	-0.447938
15	Mexico	2006	0	1	48.9608	96.3352	5.17	11.56	2.8617	19.1963	2.98443	109.901	26.7406	-0.638033
15	Mexico	2007	0	0	84.8624	96.6332	3.06	22.5	7.91914	21.4037	0.782569	108.373	28.455	-0.728445
15	Mexico	2008	0	0	122.976	100.272	0.14	40	4.32019	20.6731	-0.357633	106.074	30.2417	-0.803766
15	Mexico	2009	0	0	85.6111	111.075	0.05	21.68	6.91996	22.6538	-6.67417	92.7833	24.6203	-0.685496
15	Mexico	2010	1	0	111.439	108.247	0.13	17.75	11.389	23.3288	3.61719	100	30.5793	-0.726463
15	Mexico	2011	1	0	138.093	109.583	0.04	23.4	7.61208	24.5543	2.22716	99.7959	34.6043	-0.667769
15	Mexico	2012	1	0	137.382	111.715	0.09	18.02	10.7142	26.0481	2.24714	96.6253	35.1855	-0.662454
15	Mexico	2013	1	0	87.9562	112.184	0.07	13.72	12.4236	29.0175	0.0294528	102.271	35.7094	-0.714224
15	Mexico	2014	1	0	84.9737	114.599	0.06	19.2	9.19285	29.2368	1.54404	101.244	36.2028	-0.853919
15	Mexico	2015	1	0	79.2024	119.428	0.2	18.21	7.73374	31.9203	2.01904	90.7532	33.2907	-0.798699
15	Mexico	2016	1	0	137.027	123.621	0.55	14.04	7.94243	33.9817	1.40302	79.0304	31.366	-0.629069
15	Mexico	2017	0	0	88.4781	121.883	1.33	11.04	6.00072	35.2858	0.931457	80.878	33.5784	-0.715323
15	Mexico	2018	0	0	145.992	122.931	2.4	25.42	5.74107	34.549	1.05031	80.9947	36.1183	-0.573434
15	Mexico	2019	0	0	127.696	125.796	1.55	13.78	4.93498	36.5734	-1.13937	83.6903	36.9963	-0.714571
15	Mexico	2020	0	0	163.23	134.328	0.09	22.75	5.9035	38.6569	-9.2054	77.3484	36.6008	-0.686219
16	Moldova	2000	0	0	94.2751	99.7241	5.41	26.85	4.69095	31.389	2.31558	73.113	29.5033	-0.43198
16	Moldova	2001	0	1	100.201	95.9136	1.52	23.8	1.56207	31.3252	6.33753	75.7855	32.483	-0.937011
16	Moldova	2002	0	1	108.128	96.5681	1.16	28.62	2.15723	31.3469	8.04993	71.6783	34.7644	-0.162462
16	Moldova	2003	0	1	63.2396	97.4256	0.94	18.31	1.36902	31.4839	6.90059	67.845	42.511	-0.131737
16	Moldova	2004	0	1	57.5572	96.2755	1.97	13.29	3.34057	31.5669	7.66609	77.6779	49.7185	-0.220996
16	Moldova	2005	0	0	52.2853	95.5898	4.09	12.07	6.05444	31.2219	7.76189	79.2858	56.8225	-0.404873
16	Moldova	2006	0	0	48.9608	96.3352	5.17	11.56	7.32367	31.0062	5.09168	81.45	59.9958	-0.371416
16	Moldova	2007	1	0	84.8624	96.6332	3.06	22.5	15.0552	31.4556	3.23895	87.7591	78.2563	-0.0152083
16	Moldova	2008	1	0	122.976	100.272	0.14	40	17.9541	32.1689	8.00542	104.084	93.6728	-0.270949
16	Moldova	2009	0	1	85.6111	111.075	0.05	21.68	9.45249	31.9819	-5.88127	106.73	70.0384	-0.585581
16	Moldova	2010	0	1	111.439	108.247	0.13	17.75	5.68132	29.497	7.20701	100	77.3739	-0.381341
16	Moldova	2011	0	0	138.093	109.583	0.04	23.4	9.88433	29.9278	5.87937	104.967	100.37	-0.0492937
16	Moldova	2012	0	0	137.382	111.715	0.09	18.02	3.74432	33.7025	-0.576697	110.086	100.512	0.0464905
16	Moldova	2013	1	0	87.9562	112.184	0.07	13.72	18.7497	35.7351	9.07308	106.753	98.9986	0.000808572
16	Moldova	2014	0	1	84.9737	114.599	0.06	19.2	8.09896	31.0469	5.06365	102.635	91.1398	-0.158988
16	Moldova	2015	0	1	79.2024	119.428	0.2	18.21	2.47927	29.133	0.450049	99.1254	71.1097	-0.32744
16	Moldova	2016	0	1	137.027	123.621	0.55	14.04	-2.11175	25.5522	5.61462	101.492	69.379	-0.30356
16	Moldova	2017	0	0	88.4781	121.883	1.33	11.04	2.33478	22.7621	6.47716	112.116	79.2911	-0.318968
16	Moldova	2018	0	0	145.992	122.931	2.4	25.42	3.06278	23.2204	6.10943	122.362	88.6954	-0.395564
16	Moldova	2019	0	1	127.696	125.796	1.55	13.78	0.106908	24.8312	5.32921	124.943	87.2023	-0.382797
16	Moldova	2020	0	1	163.23	134.328	0.09	22.75	-4.49557	25.0998	-5.35454	131.622	85.8982	-0.345666
17	Nicaragua	2000	0	0	94.2751	99.7241	5.41	26.85	-0.269782	17.7575	2.49429	109.899	37.3161	-0.0639832
17	Nicaragua	2001	0	0	100.201	95.9136	1.52	23.8	4.11985	13.7178	1.43891	110.273	35.0059	-0.201814
17	Nicaragua	2002	0	0	108.128	96.5681	1.16	28.62	0.928588	15.1304	-0.673729	107.654	34.2741	-0.0892388
17	Nicaragua	2003	0	0	63.2396	97.4256	0.94	18.31	3.5442	17.68	1.1106	100.713	35.7937	-0.367051
17	Nicaragua	2004	0	0	57.5572	96.2755	1.97	13.29	-2.53938	19.6395	3.88283	96.9591	40.4102	-0.34127
17	Nicaragua	2005	0	0	52.2853	95.5898	4.09	12.07	9.96876	22.6196	2.86807	95.8456	45.5337	-0.338723
17	Nicaragua	2006	0	0	48.9608	96.3352	5.17	11.56	0.562577	26.4619	2.73438	96.1494	51.0744	-0.26762
17	Nicaragua	2007	0	1	84.8624	96.6332	3.06	22.5	-14.5202	32.9627	3.64145	94.2126	57.5062	-0.119483
17	Nicaragua	2008	1	0	122.976	100.272	0.14	40	18.4752	31.3902	2.0235	97.8151	67.1685	-0.221899
17	Nicaragua	2009	1	0	85.6111	111.075	0.05	21.68	13.9134	28.464	-4.60664	106.947	58.2061	-0.305605
17	Nicaragua	2010	1	0	111.439	108.247	0.13	17.75	16.3598	26.7902	3.0012	100	68.4495	-0.499709
17	Nicaragua	2011	1	0	138.093	109.583	0.04	23.4	14.8293	26.2021	4.8951	95.8822	80.0631	-0.269736
17	Nicaragua	2012	1	0	137.382	111.715	0.09	18.02	18.781	28.7256	5.08163	97.4308	85.9732	-0.348778
17	Nicaragua	2013	1	0	87.9562	112.184	0.07	13.72	17.7588	31.8719	3.54336	97.2266	77.7731	-0.249216
17	Nicaragua	2014	1	0	84.9737	114.599	0.06	19.2	16.2884	33.8611	3.41586	97.3224	78.3908	-0.0407801
17	Nicaragua	2015	1	0	79.2024	119.428	0.2	18.21	11.2803	36.8512	3.43778	101.992	72.8855	-0.0866075
17	Nicaragua	2016	1	0	137.027	123.621	0.55	14.04	14.7455	38.58	3.22317	102.103	67.9109	-0.0887977
17	Nicaragua	2017	1	0	88.4781	121.883	1.33	11.04	12.1585	42.7142	3.30608	98.3349	66.5682	-0.0489222
17	Nicaragua	2018	1	0	145.992	122.931	2.4	25.42	16.7977	39.8571	-4.56927	95.5747	60.8124	-0.9427
17	Nicaragua	2019	0	0	127.696	125.796	1.55	13.78	11.061	33.0195	-4.85158	95.5404	69.8785	-1.03483
17	Nicaragua	2020	0	0	163.23	134.328	0.09	22.75	5.56273	30.0192	-3.14704	95.7245	70.5588	-0.440371
18	Nigeria	2000	0	1	94.2751	99.7241	5.41	26.85	1.09613	8.24899	2.41913	70.1401	16.554	-1.45614
18	Nigeria	2001	0	1	100.201	95.9136	1.52	23.8	0.810458	9.88081	3.29057	78.1588	16.2208	-3.49041
18	Nigeria	2002	0	1	108.128	96.5681	1.16	28.62	2.38446	8.08434	12.4575	78.3943	11.0223	-1.62512
18	Nigeria	2003	0	1	63.2396	97.4256	0.94	18.31	0.47057	8.90948	4.65779	73.6489	14.8988	-1.634
18	Nigeria	2004	0	1	57.5572	96.2755	1.97	13.29	0.491625	8.46166	6.4896	75.3137	18.5958	-1.75399
18	Nigeria	2005	0	1	52.2853	95.5898	4.09	12.07	-3.67715	8.4351	3.72162	86.2662	23.37	-1.66719
18	Nigeria	2006	0	1	48.9608	96.3352	5.17	11.56	0.0126581	8.12036	3.32622	91.4454	24.8438	-2.03414
18	Nigeria	2007	1	0	84.8624	96.6332	3.06	22.5	9.51116	13.797	3.82207	90.529	32.7176	-2.01133
18	Nigeria	2008	1	0	122.976	100.272	0.14	40	8.5111	18.633	3.97251	99.5611	35.1098	-1.86063
18	Nigeria	2009	1	0	85.6111	111.075	0.05	21.68	5.87675	19.6256	5.19795	92.6537	24.9765	-1.99507
18	Nigeria	2010	0	0	111.439	108.247	0.13	17.75	6.38105	13.4907	5.15855	100	36.1745	-2.21112
18	Nigeria	2011	1	0	138.093	109.583	0.04	23.4	9.07405	11.0436	2.52532	100.519	50.0209	-1.95645
18	Nigeria	2012	1	0	137.382	111.715	0.09	18.02	12.8945	10.6047	1.47285	110.519	44.9284	-2.04207
18	Nigeria	2013	1	0	87.9562	112.184	0.07	13.72	8.54168	11.5332	3.85372	117.401	31.9351	-2.08848
18	Nigeria	2014	1	0	84.9737	114.599	0.06	19.2	7.29755	13.297	3.51398	124.457	33.2517	-2.13028
18	Nigeria	2015	0	0	79.2024	119.428	0.2	18.21	4.73882	13.0787	-0.0292823	119.094	18.4275	-1.92544
18	Nigeria	2016	0	0	137.027	123.621	0.55	14.04	1.01313	14.608	-4.16839	110.219	15.149	-1.87771
18	Nigeria	2017	1	0	88.4781	121.883	1.33	11.04	6.03691	12.852	-1.78882	100.799	16.5311	-1.99883
18	Nigeria	2018	0	0	145.992	122.931	2.4	25.42	2.86699	10.2466	-0.679725	109.13	22.1813	-2.09051
18	Nigeria	2019	0	0	127.696	125.796	1.55	13.78	0.607577	11.1576	-0.379752	123.066	20.2372	-1.93467
18	Nigeria	2020	0	0	163.23	134.328	0.09	22.75	0.00108824	12.3886	-4.26011	117.464	18.3431	-1.96543
19	Paraguay	2000	0	0	94.2751	99.7241	5.41	26.85	2.92012	23.7604	-4.27505	101.784	23.4687	-0.971018
19	Paraguay	2001	0	0	100.201	95.9136	1.52	23.8	0.0274332	24.1687	-2.75656	98.0513	24.0806	-0.692929
19	Paraguay	2002	0	0	108.128	96.5681	1.16	28.62	-0.557638	20.8556	-1.89224	85.1867	21.1757	-1.21555
19	Paraguay	2003	0	0	63.2396	97.4256	0.94	18.31	-0.754491	12.6862	2.4498	79.6157	22.9496	-0.748829
19	Paraguay	2004	0	0	57.5572	96.2755	1.97	13.29	1.96388	12.2968	2.28565	82.0428	27.0477	-0.565201
19	Paraguay	2005	0	0	52.2853	95.5898	4.09	12.07	-0.425119	12.2809	0.493156	76.9199	30.6961	-0.651111
19	Paraguay	2006	0	0	48.9608	96.3352	5.17	11.56	1.16734	11.6683	3.22759	86.2946	37.6673	-0.774724
19	Paraguay	2007	0	0	84.8624	96.6332	3.06	22.5	-3.47152	13.7177	3.92393	94.4653	45.9157	-0.738073
19	Paraguay	2008	0	0	122.976	100.272	0.14	40	2.46481	18.7597	5.04513	108.22	62.9287	-0.724695
19	Paraguay	2009	0	0	85.6111	111.075	0.05	21.68	-3.04131	21.5814	-1.59888	99.1686	49.1128	-0.882129
19	Paraguay	2010	0	0	111.439	108.247	0.13	17.75	2.33101	25.4241	9.6008	100	60.7613	-0.834862
19	Paraguay	2011	0	0	138.093	109.583	0.04	23.4	-0.987994	28.9523	2.87101	112.191	70.9159	-0.692597
19	Paraguay	2012	0	0	137.382	111.715	0.09	18.02	4.06176	31.5463	-2.06145	110.273	66.7936	-0.871902
19	Paraguay	2013	0	0	87.9562	112.184	0.07	13.72	1.52585	34.3779	6.81658	115.326	70.7143	-0.735862
19	Paraguay	2014	0	0	84.9737	114.599	0.06	19.2	3.61572	38.1381	3.87716	117.518	67.795	-0.0886275
19	Paraguay	2015	0	0	79.2024	119.428	0.2	18.21	3.0576	43.3496	1.58379	114.806	56.227	0.038498
19	Paraguay	2016	0	0	137.027	123.621	0.55	14.04	1.29818	41.3557	2.89686	110.831	52.8705	0.14179
19	Paraguay	2017	0	0	88.4781	121.883	1.33	11.04	3.24358	40.5109	3.44895	109.939	56.8004	0.00173372
19	Paraguay	2018	0	0	145.992	122.931	2.4	25.42	-0.069608	43.937	1.88363	113.515	59.9188	-0.0713127
19	Paraguay	2019	0	0	127.696	125.796	1.55	13.78	1.53451	46.9707	-1.65407	110.214	55.1438	-0.00191316
19	Paraguay	2020	1	0	163.23	134.328	0.09	22.75	14.0763	49.7659	-2.21993	108.862	50.8782	0.0217591
20	Peru	2000	0	1	94.2751	99.7241	5.41	26.85	1.86088	26.3417	1.21314	95.2958	18.3966	-0.988731
20	Peru	2001	0	1	100.201	95.9136	1.52	23.8	1.14622	23.4478	-0.656178	99.0092	18.1529	-0.0718518
20	Peru	2002	0	1	108.128	96.5681	1.16	28.62	2.872	22.202	4.27967	100.264	18.2182	-0.967532
20	Peru	2003	0	1	63.2396	97.4256	0.94	18.31	3.4368	19.9857	3.13277	97.2275	19.9693	-1.16148
20	Peru	2004	0	1	57.5572	96.2755	1.97	13.29	3.12279	17.9102	4.0007	95.7375	24.6909	-1.02666
20	Peru	2005	0	1	52.2853	95.5898	4.09	12.07	3.61606	19.0664	5.36237	94.2392	30.1228	-0.97516
20	Peru	2006	0	1	48.9608	96.3352	5.17	11.56	5.13834	20.8132	6.6262	92.36	36.6093	-0.840539
20	Peru	2007	1	0	84.8624	96.6332	3.06	22.5	8.85831	24.6071	7.63365	91.0458	41.8039	-0.773058
20	Peru	2008	0	0	122.976	100.272	0.14	40	5.82483	29.764	8.2506	94.8208	45.2156	-0.890706
20	Peru	2009	0	0	85.6111	111.075	0.05	21.68	7.94387	30.0145	0.287055	97.9217	35.3002	-1.17988
20	Peru	2010	1	0	111.439	108.247	0.13	17.75	13.6505	30.2617	7.45537	100	44.5457	-0.999915
20	Peru	2011	0	0	138.093	109.583	0.04	23.4	9.09329	32.3092	5.46742	98.4792	53.6207	-0.76075
20	Peru	2012	1	0	137.382	111.715	0.09	18.02	17.5393	34.0437	5.26751	106.368	53.7305	-0.907365
20	Peru	2013	0	1	87.9562	112.184	0.07	13.72	9.28118	37.7199	4.90258	105.364	47.8821	-0.80574
20	Peru	2014	0	1	84.9737	114.599	0.06	19.2	12.0011	40.8996	1.30566	104.052	45.7731	-0.550657
20	Peru	2015	0	1	79.2024	119.428	0.2	18.21	8.73877	43.8679	1.96334	104.025	39.3284	-0.397571
20	Peru	2016	0	1	137.027	123.621	0.55	14.04	5.20472	42.809	2.4229	103.339	40.1015	-0.201727
20	Peru	2017	0	1	88.4781	121.883	1.33	11.04	6.24582	42.4146	0.829126	106.637	43.3766	-0.259535
20	Peru	2018	0	1	145.992	122.931	2.4	25.42	6.66457	43.9084	2.19795	104.671	43.661	-0.261715
20	Peru	2019	0	1	127.696	125.796	1.55	13.78	5.14006	44.6954	0.565474	107.065	42.0227	-0.141735
20	Peru	2020	0	1	163.23	134.328	0.09	22.75	6.76035	55.1475	-12.3921	105.551	44.3672	-0.252457
21	Philippines	2000	0	0	94.2751	99.7241	5.41	26.85	-1.03806	35.6071	2.1811	91.5908	56.545	-1.38893
21	Philippines	2001	0	0	100.201	95.9136	1.52	23.8	-0.131977	36.2651	0.874874	86.4337	47.3213	-2.89811
21	Philippines	2002	0	0	108.128	96.5681	1.16	28.62	1.98924	33.664	1.55897	86.7429	51.2897	-0.856128
21	Philippines	2003	0	0	63.2396	97.4256	0.94	18.31	0.890717	31.9484	2.95269	79.3987	51.6764	-1.55896
21	Philippines	2004	0	0	57.5572	96.2755	1.97	13.29	1.83596	31.0092	4.48268	76.0174	52.6026	-1.70591
21	Philippines	2005	0	0	52.2853	95.5898	4.09	12.07	6.37567	27.8966	2.97837	80.0355	53.7819	-1.18251
21	Philippines	2006	1	0	48.9608	96.3352	5.17	11.56	6.43016	27.4707	3.44417	88.217	58.5963	-1.64032
21	Philippines	2007	1	0	84.8624	96.6332	3.06	22.5	9.85198	27.639	4.71214	95.3267	58.8784	-1.60289
21	Philippines	2008	0	1	122.976	100.272	0.14	40	-4.89407	27.8761	2.6267	97.7642	57.1763	-1.77831
21	Philippines	2009	0	0	85.6111	111.075	0.05	21.68	2.52355	27.8967	-0.211699	96.0147	43.3996	-1.72759
21	Philippines	2010	1	0	111.439	108.247	0.13	17.75	8.02171	28.3325	5.561	100	52.7744	-1.65076
21	Philippines	2011	1	0	138.093	109.583	0.04	23.4	3.96589	30.4976	2.11593	100.217	51.9399	-1.39218
21	Philippines	2012	1	0	137.382	111.715	0.09	18.02	6.47517	31.9054	5.09073	104.763	50.9808	-1.18824
21	Philippines	2013	0	0	87.9562	112.184	0.07	13.72	4.44625	34.3357	4.95941	107.579	49.5803	-1.08425
21	Philippines	2014	0	0	84.9737	114.599	0.06	19.2	7.98362	37.5783	4.61111	106.288	49.8073	-0.713821
21	Philippines	2015	0	0	79.2024	119.428	0.2	18.21	3.95421	39.9038	4.68188	111.462	47.7623	-0.855662
21	Philippines	2016	0	0	137.027	123.621	0.55	14.04	4.18038	42.8645	5.54671	108.25	49.067	-1.37982
21	Philippines	2017	0	0	88.4781	121.883	1.33	11.04	5.37138	45.6052	5.39665	103.383	53.3152	-1.1849
21	Philippines	2018	1	0	145.992	122.931	2.4	25.42	7.54705	47.5628	4.86731	100.475	55.432	-1.08217
21	Philippines	2019	1	0	127.696	125.796	1.55	13.78	6.70168	47.9737	4.68038	105.387	52.1431	-0.884966
21	Philippines	2020	1	0	163.23	134.328	0.09	22.75	9.39726	51.89	-10.7815	111.542	47.3546	-1.0775
22	Poland	2000	0	1	94.2751	99.7241	5.41	26.85	5.46772	26.4304	5.65872	91.6611	24.6696	0.309126
22	Poland	2001	0	1	100.201	95.9136	1.52	23.8	3.41427	23.5601	1.28641	103.149	26.1401	-0.0687628
22	Poland	2002	0	1	108.128	96.5681	1.16	28.62	2.07169	12.8694	2.08318	98.8308	28.4711	0.744355
22	Poland	2003	0	1	63.2396	97.4256	0.94	18.31	4.37861	13.3339	3.56828	88.4228	34.8539	0.57812
22	Poland	2004	0	0	57.5572	96.2755	1.97	13.29	10.5618	26.2787	5.04427	87.4844	44.735	0.152949
22	Poland	2005	0	0	52.2853	95.5898	4.09	12.07	8.9026	27.1165	3.55235	97.2135	50.1825	0.361622
22	Poland	2006	0	0	48.9608	96.3352	5.17	11.56	13.0895	31.2138	6.19842	99.1273	59.0787	0.353657
22	Poland	2007	1	0	84.8624	96.6332	3.06	22.5	16.5677	37.1171	7.1197	102.518	70.9777	0.682737
22	Poland	2008	0	0	122.976	100.272	0.14	40	7.5977	47.2832	4.18575	111.828	84.556	0.910481
22	Poland	2009	0	0	85.6111	111.075	0.05	21.68	8.84145	47.0389	2.76253	94.8582	61.9436	0.938081
22	Poland	2010	1	0	111.439	108.247	0.13	17.75	15.3759	48.6967	4.03723	100	70.4363	1.01733
22	Poland	2011	0	0	138.093	109.583	0.04	23.4	9.83979	51.4405	4.70133	98.4262	79.512	1.07206
22	Poland	2012	0	1	137.382	111.715	0.09	18.02	5.46432	50.2879	1.32513	95.6806	75.5335	1.04948
22	Poland	2013	0	1	87.9562	112.184	0.07	13.72	1.37655	51.3833	1.18683	96.2587	80.14	0.973355
22	Poland	2014	0	0	84.9737	114.599	0.06	19.2	7.73357	52.591	3.45598	96.8591	83.3164	0.842941
22	Poland	2015	0	1	79.2024	119.428	0.2	18.21	7.53782	53.5651	4.30581	92.6138	71.3045	0.874852
22	Poland	2016	0	0	137.027	123.621	0.55	14.04	7.54719	54.4178	3.18608	88.8578	70.4966	0.507242
22	Poland	2017	0	1	88.4781	121.883	1.33	11.04	2.90616	52.4582	4.81757	91.8337	77.9791	0.518247
22	Poland	2018	0	1	145.992	122.931	2.4	25.42	3.64739	52.5338	5.35392	93.3686	84.2055	0.500191
22	Poland	2019	0	1	127.696	125.796	1.55	13.78	1.69501	50.8028	4.56646	92.1817	80.4661	0.521515
22	Poland	2020	0	1	163.23	134.328	0.09	22.75	3.03863	50.2442	-2.66409	92.8114	82.1046	0.584409
23	Romania	2000	0	0	94.2751	99.7241	5.41	26.85	2.58112	7.12522	2.59398	81.7728	21.3011	-0.382386
23	Romania	2001	0	0	100.201	95.9136	1.52	23.8	2.60006	8.65338	6.69667	82.9745	23.2835	-0.188219
23	Romania	2002	0	0	108.128	96.5681	1.16	28.62	2.22999	10.0899	7.65587	83.5581	25.9531	0.463401
23	Romania	2003	0	0	63.2396	97.4256	0.94	18.31	3.44866	14.1323	3.08196	81.0798	33.2569	0.32059
23	Romania	2004	0	0	57.5572	96.2755	1.97	13.29	9.00355	15.7819	11.0591	82.8724	40.6284	0.0590242
23	Romania	2005	0	0	52.2853	95.5898	4.09	12.07	12.1429	20.0583	5.31651	97.4724	47.1423	0.0845609
23	Romania	2006	1	0	48.9608	96.3352	5.17	11.56	15.1009	26.0054	8.67068	104.371	53.4018	0.147872
23	Romania	2007	1	0	84.8624	96.6332	3.06	22.5	19.216	34	8.82965	112.655	65.6567	0.198379
23	Romania	2008	1	0	122.976	100.272	0.14	40	16.5635	35.9147	11.1442	106.411	72.3405	0.17996
23	Romania	2009	0	0	85.6111	111.075	0.05	21.68	4.6432	37.0103	-4.72698	98.6483	54.823	0.360215
23	Romania	2010	0	0	111.439	108.247	0.13	17.75	4.67234	39.1504	-3.32875	100	67.0529	0.2736
23	Romania	2011	0	0	138.093	109.583	0.04	23.4	3.11552	39.3311	2.40854	102.566	82.3759	0.186091
23	Romania	2012	0	0	137.382	111.715	0.09	18.02	3.25634	37.748	2.49594	96.5919	74.1159	0.0823416
23	Romania	2013	0	0	87.9562	112.184	0.07	13.72	0.670986	33.9902	4.157	101.127	77.6554	0.179133
23	Romania	2014	0	0	84.9737	114.599	0.06	19.2	-0.990025	31.0487	3.99754	101.835	79.3222	0.0491361
23	Romania	2015	0	0	79.2024	119.428	0.2	18.21	0.781179	29.9298	3.43875	98.3394	68.1699	0.189114
23	Romania	2016	0	0	137.027	123.621	0.55	14.04	4.15126	28.1277	5.30536	96.5249	68.9132	0.277197
23	Romania	2017	0	0	88.4781	121.883	1.33	11.04	6.0321	26.4734	7.94156	95.0789	72.6364	0.056355
23	Romania	2018	0	0	145.992	122.931	2.4	25.42	6.11858	25.7274	5.09011	97.7264	79.1194	0.0551642
23	Romania	2019	0	0	127.696	125.796	1.55	13.78	5.93649	24.7537	4.67746	97.3023	74.2929	0.525505
23	Romania	2020	0	0	163.23	134.328	0.09	22.75	13.0099	26.0531	-3.43303	98.7618	72.6025	0.220667
24	Russian	2000	0	1	94.2751	99.7241	5.41	26.85	1.32398	21.2585	10.4637	54.0582	14.8545	-1.39677
24	Russian	2001	0	1	100.201	95.9136	1.52	23.8	0.172077	16.8378	5.54672	63.5253	14.7859	0.15567
24	Russian	2002	0	1	108.128	96.5681	1.16	28.62	0.720526	17.9724	5.18275	66.4661	15.3269	-0.721183
24	Russian	2003	0	1	63.2396	97.4256	0.94	18.31	5.1692	21.2436	7.78797	68.8059	18.0032	-1.19156
24	Russian	2004	0	0	57.5572	96.2755	1.97	13.29	6.93717	24.3164	7.63249	74.3061	22.5918	-1.51335
24	Russian	2005	0	0	52.2853	95.5898	4.09	12.07	9.62047	25.9225	6.80661	81.1343	28.3932	-1.26855
24	Russian	2006	0	0	48.9608	96.3352	5.17	11.56	11.0439	30.9419	8.55494	88.934	33.2229	-0.907793
24	Russian	2007	1	0	84.8624	96.6332	3.06	22.5	21.7559	37.7836	8.68576	93.497	37.8614	-0.861342
24	Russian	2008	1	0	122.976	100.272	0.14	40	22.7571	41.554	5.24621	99.0662	47.7014	-0.749369
24	Russian	2009	0	1	85.6111	111.075	0.05	21.68	4.40944	45.2609	-7.82775	92.1487	32.9675	-0.968457
24	Russian	2010	0	0	111.439	108.247	0.13	17.75	8.58424	42.84	4.45309	100	41.8615	-0.929459
24	Russian	2011	0	0	138.093	109.583	0.04	23.4	15.4288	41.6986	4.21873	104.392	52.4344	-0.998262
24	Russian	2012	1	0	137.382	111.715	0.09	18.02	14.826	43.914	3.84916	105.552	52.1733	-0.817713
24	Russian	2013	1	0	87.9562	112.184	0.07	13.72	18.551	48.0248	1.53896	106.972	51.2674	-0.736094
24	Russian	2014	0	1	84.9737	114.599	0.06	19.2	4.1232	54.8323	-1.04526	97.696	47.4479	-0.943617
24	Russian	2015	0	1	79.2024	119.428	0.2	18.21	-1.62678	55.952	-2.18389	79.5637	32.1471	-1.02934
24	Russian	2016	0	1	137.027	123.621	0.55	14.04	1.4991	53.1025	0.0102485	79.2529	28.4087	-0.94621
24	Russian	2017	0	1	88.4781	121.883	1.33	11.04	2.6952	52.0766	1.70939	91.4327	34.8842	-0.64055
24	Russian	2018	0	1	145.992	122.931	2.4	25.42	1.61711	51.2433	2.81553	84.5381	39.7462	-0.532078
24	Russian	2019	0	1	127.696	125.796	1.55	13.78	4.42519	52.7379	2.07881	86.7197	37.8181	-0.542304
24	Russian	2020	0	1	163.23	134.328	0.09	22.75	1.31356	59.9683	-2.77157	80.3212	33.0983	-0.738096
25	South Africa	2000	0	1	94.2751	99.7241	5.41	26.85	3.01291	130.312	2.7421	100.402	22.3512	-0.225485
25	South Africa	2001	0	1	100.201	95.9136	1.52	23.8	3.75084	138.793	1.33981	88.6527	20.981	1.10037
25	South Africa	2002	0	1	108.128	96.5681	1.16	28.62	0.286049	110.718	2.39794	75.9876	20.5844	-0.253671
25	South Africa	2003	0	1	63.2396	97.4256	0.94	18.31	3.36276	115.862	1.69681	98.673	26.0254	-0.311745
25	South Africa	2004	0	0	57.5572	96.2755	1.97	13.29	4.17224	126.932	3.28905	104.598	32.4955	-0.131361
25	South Africa	2005	1	0	52.2853	95.5898	4.09	12.07	7.29144	138.159	3.98203	104.478	35.4099	-0.162605
25	South Africa	2006	1	0	48.9608	96.3352	5.17	11.56	13.4394	156.976	4.27776	98.519	40.1748	0.0481969
25	South Africa	2007	1	0	84.8624	96.6332	3.06	22.5	9.30679	160.125	4.0085	92.0116	44.1367	0.215835
25	South Africa	2008	0	0	122.976	100.272	0.14	40	0.906446	140.35	1.8235	80.3565	49.0079	0.0497333
25	South Africa	2009	1	0	85.6111	111.075	0.05	21.68	5.06722	145.941	-2.89873	87.4963	37.278	-0.113299
25	South Africa	2010	1	0	111.439	108.247	0.13	17.75	7.09687	140.3	1.55107	100	46.9631	-0.029427
25	South Africa	2011	1	0	138.093	109.583	0.04	23.4	8.85351	131.967	1.72153	98.2809	55.2311	0.0240316
25	South Africa	2012	1	0	137.382	111.715	0.09	18.02	11.711	137.956	0.609713	92.4419	52.473	-0.0253867
25	South Africa	2013	1	0	87.9562	112.184	0.07	13.72	8.81614	139.299	0.854081	82.0918	50.1927	-0.0462945
25	South Africa	2014	1	0	84.9737	114.599	0.06	19.2	10.4465	140.541	0.246658	77.0681	47.3429	-0.146389
25	South Africa	2015	0	0	79.2024	119.428	0.2	18.21	4.58389	138.132	-0.344982	75.1524	39.9717	-0.212993
25	South Africa	2016	0	0	137.027	123.621	0.55	14.04	2.50804	135.372	-1.0679	70.4283	36.1495	-0.141504
25	South Africa	2017	1	0	88.4781	121.883	1.33	11.04	10.5103	138.109	-0.0123447	79.3626	40.4125	-0.277548
25	South Africa	2018	1	0	145.992	122.931	2.4	25.42	7.42422	129.36	-0.578052	80.7144	43.6812	-0.219112
25	South Africa	2019	0	0	127.696	125.796	1.55	13.78	2.10614	128.966	-1.15708	78.1428	41.404	-0.217931
25	South Africa	2020	0	1	163.23	134.328	0.09	22.75	-0.95329	133.988	-8.13683	70.9185	42.7492	-0.213817
26	Thailand	2000	0	1	94.2751	99.7241	5.41	26.85	-2.6234	109.539	3.36997	87.96	60.0479	0.455312
26	Thailand	2001	0	1	100.201	95.9136	1.52	23.8	-0.672542	110.2	2.48932	83.89	56.3039	-4.43197
26	Thailand	2002	0	1	108.128	96.5681	1.16	28.62	-1.68619	109.561	5.2711	86.26	55.5321	0.508867
26	Thailand	2003	0	1	63.2396	97.4256	0.94	18.31	-0.49362	108.927	6.39089	84.4167	60.9367	-0.143153
26	Thailand	2004	0	0	57.5572	96.2755	1.97	13.29	1.78057	108.937	5.5609	84.0667	69.9904	-0.716435
26	Thailand	2005	1	0	52.2853	95.5898	4.09	12.07	8.4202	110.072	3.5173	85.17	80.4552	-0.86934
26	Thailand	2006	1	0	48.9608	96.3352	5.17	11.56	11.2943	113.505	4.33565	92.3275	87.6806	-1.13041
26	Thailand	2007	1	0	84.8624	96.6332	3.06	22.5	12.1406	106.363	4.84646	104.493	93.9813	-1.11144
26	Thailand	2008	0	1	122.976	100.272	0.14	40	-6.52098	105.76	1.19221	98.3367	111.141	-1.27144
26	Thailand	2009	1	0	85.6111	111.075	0.05	21.68	9.34591	108.983	-1.18942	94.7642	90.348	-1.42479
26	Thailand	2010	1	0	111.439	108.247	0.13	17.75	15.9291	115.748	6.98827	100.002	110.959	-1.44279
26	Thailand	2011	0	1	138.093	109.583	0.04	23.4	5.9614	130.673	0.357206	99.1092	130.639	-1.13353
26	Thailand	2012	1	0	137.382	111.715	0.09	18.02	17.1595	136.231	6.74071	99.525	129.666	-1.21663
26	Thailand	2013	1	0	87.9562	112.184	0.07	13.72	13.409	142.363	2.22254	104.983	125.27	-1.31168
26	Thailand	2014	0	1	84.9737	114.599	0.06	19.2	7.61647	145.564	0.550321	101.888	118.456	-0.906386
26	Thailand	2015	0	1	79.2024	119.428	0.2	18.21	1.7248	149.373	2.72014	103.337	104.649	-0.994429
26	Thailand	2016	0	0	137.027	123.621	0.55	14.04	7.18348	146.224	3.05005	100.104	100.273	-0.988581
26	Thailand	2017	1	0	88.4781	121.883	1.33	11.04	15.2475	144.64	3.81867	103.419	108.207	-0.752744
26	Thailand	2018	0	0	145.992	122.931	2.4	25.42	8.5993	144.13	3.86148	106.388	112.983	-0.790196
26	Thailand	2019	0	1	127.696	125.796	1.55	13.78	5.99865	143.294	1.97689	112.559	107.009	-0.537558
26	Thailand	2020	0	1	163.23	134.328	0.09	22.75	1.85721	160.268	-6.32186	109.495	106.593	-0.812702
27	Togo	2000	0	0	94.2751	99.7241	5.41	26.85	6.04837	13.9533	-3.68379	89.2709	0.0187984	-0.294396
27	Togo	2001	0	0	100.201	95.9136	1.52	23.8	4.60118	12.8342	-1.92818	91.3558	0.0207314	-0.750501
27	Togo	2002	0	0	108.128	96.5681	1.16	28.62	6.07179	11.4731	1.1402	94.4135	0.0227864	0.0544754
27	Togo	2003	0	0	63.2396	97.4256	0.94	18.31	7.20488	14.1949	4.0457	97.9562	0.0321428	-0.186753
27	Togo	2004	0	0	57.5572	96.2755	1.97	13.29	11.5434	13.2085	-3.46229	99.05	0.0317449	-0.31566
27	Togo	2005	0	0	52.2853	95.5898	4.09	12.07	9.42748	14.3473	-7.11049	100.726	0.0329476	-1.44641
27	Togo	2006	0	0	48.9608	96.3352	5.17	11.56	11.5293	15.8803	-0.0437637	99.3963	0.0375195	-0.528969
27	Togo	2007	0	0	84.8624	96.6332	3.06	22.5	5.01396	22.8282	-3.80382	99.8144	0.0363291	-0.340813
27	Togo	2008	0	1	122.976	100.272	0.14	40	-25.1005	18.7681	1.27302	104.521	0.0565172	-0.169522
27	Togo	2009	0	0	85.6111	111.075	0.05	21.68	15.9158	19.8087	2.71118	107.215	0.0502586	-0.165025
27	Togo	2010	0	1	111.439	108.247	0.13	17.75	-28.4525	21.7489	3.27673	100	0.0516071	-0.179348
27	Togo	2011	1	0	138.093	109.583	0.04	23.4	79.512	28.1257	3.58715	100.691	0.0676838	-0.162598
27	Togo	2012	0	0	137.382	111.715	0.09	18.02	21.2981	30.5762	3.74587	96.5504	0.0662775	-0.386458
27	Togo	2013	0	0	87.9562	112.184	0.07	13.72	8.29258	37.9663	3.35203	98.5086	0.0726867	-0.353711
27	Togo	2014	0	0	84.9737	114.599	0.06	19.2	28.573	35.6006	3.20096	98.8382	0.0529544	-0.167127
27	Togo	2015	0	0	79.2024	119.428	0.2	18.21	17.4772	40.163	3.06918	93.2757	57.8318	-0.231348
27	Togo	2016	0	0	137.027	123.621	0.55	14.04	28.4058	30.6165	2.93358	95.3943	55.5151	-0.172354
27	Togo	2017	0	0	88.4781	121.883	1.33	11.04	5.135	29.6026	1.79243	94.6464	49.1746	-0.881912
27	Togo	2018	0	0	145.992	122.931	2.4	25.42	1.44512	27.4818	2.43974	95.9238	29.5275	-0.884303
27	Togo	2019	0	0	127.696	125.796	1.55	13.78	15.4641	26.7233	2.93818	93.8453	33.5879	-0.805393
27	Togo	2020	0	0	163.23	134.328	0.09	22.75	11.8708	26.5789	-0.660854	96.1509	39.6032	-0.595062
28	Tunisia	2000	0	1	94.2751	99.7241	5.41	26.85	6.49898	59.9888	3.68793	130.994	49.4714	0.324508
28	Tunisia	2001	0	1	100.201	95.9136	1.52	23.8	6.3963	61.5111	2.88942	128.893	53.3908	0.410284
28	Tunisia	2002	0	1	108.128	96.5681	1.16	28.62	8.10023	62.3033	0.528647	127.455	53.5007	0.151466
28	Tunisia	2003	0	1	63.2396	97.4256	0.94	18.31	5.54608	60.7481	3.92312	121.286	59.0117	0.319451
28	Tunisia	2004	0	1	57.5572	96.2755	1.97	13.29	5.42288	58.9508	5.41964	116.745	66.0078	0.148605
28	Tunisia	2005	0	0	52.2853	95.5898	4.09	12.07	3.12392	58.2917	2.62132	111.058	67.0946	0.0238121
28	Tunisia	2006	0	0	48.9608	96.3352	5.17	11.56	6.88563	57.3298	4.26985	108.288	72.0124	0.210724
28	Tunisia	2007	0	0	84.8624	96.6332	3.06	22.5	4.9326	57.8419	5.63755	104.623	86.4796	0.159467
28	Tunisia	2008	0	0	122.976	100.272	0.14	40	7.83518	59.8846	3.13984	103.33	106.397	0.102305
28	Tunisia	2009	0	0	85.6111	111.075	0.05	21.68	6.17863	62.2474	1.95419	102.52	79.165	0.0617746
28	Tunisia	2010	0	0	111.439	108.247	0.13	17.75	5.07957	69.1119	2.44489	100	87.7262	-0.0639764
28	Tunisia	2011	0	0	138.093	109.583	0.04	23.4	3.40666	76.4948	-2.89129	97.8005	96.7579	-0.353742
28	Tunisia	2012	1	0	137.382	111.715	0.09	18.02	9.63862	76.261	3.0798	96.3856	92.1766	-0.721317
28	Tunisia	2013	1	0	87.9562	112.184	0.07	13.72	6.3426	76.9566	1.82699	93.4953	89.4778	-0.902563
28	Tunisia	2014	1	0	84.9737	114.599	0.06	19.2	7.77453	78.0433	1.84768	93.4579	87.4121	-0.851662
28	Tunisia	2015	1	0	79.2024	119.428	0.2	18.21	7.80498	79.3072	0.109351	97.4774	71.2566	-0.960387
28	Tunisia	2016	1	0	137.027	123.621	0.55	14.04	4.73798	81.6626	0.138752	92.5291	67.7935	-1.14133
28	Tunisia	2017	1	0	88.4781	121.883	1.33	11.04	7.27608	86.5605	0.763724	84.3974	70.1906	-1.02453
28	Tunisia	2018	1	0	145.992	122.931	2.4	25.42	8.93743	80.506	1.49392	79.1457	75.003	-0.859308
28	Tunisia	2019	1	0	127.696	125.796	1.55	13.78	9.60251	81.2159	-0.0757834	78.3608	70.8296	-0.832536
28	Tunisia	2020	1	0	163.23	134.328	0.09	22.75	8.14763	81.8504	-9.55847	85.0814	68.3067	-0.963618
29	Turkey	2000	0	0	94.2751	99.7241	5.41	26.85	2.93925	39.7567	5.32214	81.2517	15.6758	-0.800198
29	Turkey	2001	0	1	100.201	95.9136	1.52	23.8	-2.18571	40.0312	-7.14785	65.9258	14.7508	0.0629753
29	Turkey	2002	0	0	108.128	96.5681	1.16	28.62	1.37154	40.5498	4.89033	72.215	16.6636	-0.808583
29	Turkey	2003	0	0	63.2396	97.4256	0.94	18.31	2.31603	39.3543	4.25245	78.8125	20.9854	-0.766921
29	Turkey	2004	0	0	57.5572	96.2755	1.97	13.29	5.90291	38.9753	8.28603	81.325	26.392	-0.834218
29	Turkey	2005	1	0	52.2853	95.5898	4.09	12.07	7.2783	39.8731	7.5597	89.43	28.7056	-0.601539
29	Turkey	2006	1	0	48.9608	96.3352	5.17	11.56	11.1775	41.4036	5.62065	88.645	31.8208	-0.589657
29	Turkey	2007	1	0	84.8624	96.6332	3.06	22.5	9.01556	43.1427	3.79799	95.9467	37.2897	-0.817548
29	Turkey	2008	1	0	122.976	100.272	0.14	40	8.82686	33.3766	-0.382923	97.0267	44.4002	-0.82357
29	Turkey	2009	0	1	85.6111	111.075	0.05	21.68	-0.49098	37.0802	-6.02791	90.7992	34.0015	-1.03184
29	Turkey	2010	1	0	111.439	108.247	0.13	17.75	7.21899	44.3622	6.91961	100.001	38.5528	-0.915286
29	Turkey	2011	1	0	138.093	109.583	0.04	23.4	5.10592	49.0564	9.50998	88.4283	43.5598	-0.959997
29	Turkey	2012	1	0	137.382	111.715	0.09	18.02	8.46972	51.8381	3.0931	91.6675	43.0991	-1.22053
29	Turkey	2013	1	0	87.9562	112.184	0.07	13.72	7.44711	60.2529	6.66488	90.4583	42.9981	-1.24993
29	Turkey	2014	1	0	84.9737	114.599	0.06	19.2	6.00492	63.4672	3.16809	85.3358	40.5121	-1.08604
29	Turkey	2015	0	0	79.2024	119.428	0.2	18.21	5.60828	66.4779	4.32813	83.4533	33.3292	-1.49391
29	Turkey	2016	0	0	137.027	123.621	0.55	14.04	3.92427	69.3731	1.64246	81.9567	31.1101	-2.00906
29	Turkey	2017	0	0	88.4781	121.883	1.33	11.04	4.96416	70.3329	5.79426	73.0833	33.2086	-1.78822
29	Turkey	2018	0	0	145.992	122.931	2.4	25.42	2.78252	67.4135	1.42891	62.3192	32.6094	-1.30868
29	Turkey	2019	0	0	127.696	125.796	1.55	13.78	2.99997	65.354	-0.401346	61.6975	31.0062	-1.34283
29	Turkey	2020	0	0	163.23	134.328	0.09	22.75	1.11361	75.0591	0.65937	55.6275	30.3395	-1.58854
30	Uganda	2000	0	0	94.2751	99.7241	5.41	26.85	2.47221	12.2751	0.0989014	116.999	12.609	-1.24766
30	Uganda	2001	0	0	100.201	95.9136	1.52	23.8	2.88929	12.2663	1.99733	114.136	10.5214	0.0014658
30	Uganda	2002	0	0	108.128	96.5681	1.16	28.62	2.2044	12.2589	5.37017	109.221	10.1844	-1.41879
30	Uganda	2003	0	0	63.2396	97.4256	0.94	18.31	4.9007	12.2543	3.14026	95.8533	11.1469	-1.561
30	Uganda	2004	0	0	57.5572	96.2755	1.97	13.29	2.6107	12.2707	3.4592	99.4721	12.8951	-1.30503
30	Uganda	2005	0	0	52.2853	95.5898	4.09	12.07	2.54638	12.3254	3.01679	104.172	15.3166	-1.41764
30	Uganda	2006	0	1	48.9608	96.3352	5.17	11.56	-12.6059	12.2223	7.34588	104.387	17.038	-1.1402
30	Uganda	2007	0	0	84.8624	96.6332	3.06	22.5	6.89585	12.2219	5.04876	107.973	21.863	-0.915109
30	Uganda	2008	0	0	122.976	100.272	0.14	40	4.8364	12.2314	5.33158	111.207	26.5518	-0.876257
30	Uganda	2009	0	0	85.6111	111.075	0.05	21.68	7.92659	12.3527	3.47157	108.354	24.4889	-0.992435
30	Uganda	2010	0	0	111.439	108.247	0.13	17.75	5.12253	12.5986	2.32442	100	24.7614	-1.00056
30	Uganda	2011	0	0	138.093	109.583	0.04	23.4	5.06045	11.7067	5.96513	93.0631	26.2945	-0.976102
30	Uganda	2012	0	0	137.382	111.715	0.09	18.02	7.9034	12.2201	0.58662	103.596	26.8083	-0.868967
30	Uganda	2013	0	0	87.9562	112.184	0.07	13.72	8.2454	12.279	0.290714	104.373	24.8141	-0.838691
30	Uganda	2014	0	0	84.9737	114.599	0.06	19.2	3.83564	12.9592	1.64084	106.019	23.9292	-0.941126
30	Uganda	2015	0	0	79.2024	119.428	0.2	18.21	6.54512	13.828	1.57225	100.906	21.5323	-0.804502
30	Uganda	2016	0	0	137.027	123.621	0.55	14.04	5.10346	13.6989	1.01851	96.0539	20.1622	-0.715323
30	Uganda	2017	0	0	88.4781	121.883	1.33	11.04	4.84094	13.4819	-0.0173122	93.6012	22.6958	-0.571562
30	Uganda	2018	0	0	145.992	122.931	2.4	25.42	6.75476	13.6453	2.28064	90.0451	24.5417	-0.693223
30	Uganda	2019	0	0	127.696	125.796	1.55	13.78	6.30154	13.8769	3.08664	93.2884	26.4814	-0.645788
30	Uganda	2020	0	0	163.23	134.328	0.09	22.75	5.16019	14.3482	-0.451179	94.9085	28.4744	-0.68608
31	Ukraine	2000	0	0	94.2751	99.7241	5.41	26.85	1.52123	83.7104	6.97135	97.7645	31.9105	-0.410227
31	Ukraine	2001	0	0	100.201	95.9136	1.52	23.8	4.4003	83.3764	10.3574	108.067	32.8175	1.23932
31	Ukraine	2002	0	0	108.128	96.5681	1.16	28.62	4.46987	82.7612	6.25359	103.936	33.9975	-0.297229
31	Ukraine	2003	0	0	63.2396	97.4256	0.94	18.31	5.28913	83.7118	10.4081	95.5797	40.9543	-0.363277
31	Ukraine	2004	0	0	57.5572	96.2755	1.97	13.29	16.2406	84.87	12.9624	93.5745	48.8772	-0.47192
31	Ukraine	2005	0	0	52.2853	95.5898	4.09	12.07	18.8563	83.8327	3.75484	103.312	54.1517	-0.286027
31	Ukraine	2006	0	0	48.9608	96.3352	5.17	11.56	24.9477	81.7064	8.16874	107.6	59.7445	-0.0358267
31	Ukraine	2007	1	0	84.8624	96.6332	3.06	22.5	41.8157	79.6852	8.23764	108.362	73.1747	0.173132
31	Ukraine	2008	1	0	122.976	100.272	0.14	40	36.7684	88.4645	2.8595	117.424	99.2302	0.0424114
31	Ukraine	2009	0	1	85.6111	111.075	0.05	21.68	8.40226	90.6611	-14.3794	97.9422	65.0956	-0.301881
31	Ukraine	2010	1	0	111.439	108.247	0.13	17.75	21.6317	78.6462	4.24771	100	82.631	0.0131317
31	Ukraine	2011	1	0	138.093	109.583	0.04	23.4	18.7888	71.075	5.84544	99.3905	105.303	-0.0704315
31	Ukraine	2012	1	0	137.382	111.715	0.09	18.02	20.3638	69.5792	0.486554	101.457	106.523	-0.0922749
31	Ukraine	2013	1	0	87.9562	112.184	0.07	13.72	11.5832	73.4634	0.201192	97.9181	98.1733	-0.777285
31	Ukraine	2014	0	1	84.9737	114.599	0.06	19.2	-4.10924	75.2288	-1.14492	76.6699	80.7927	-2.02083
31	Ukraine	2015	0	0	79.2024	119.428	0.2	18.21	-2.55026	56.6578	-9.4438	71.408	61.2002	-1.9618
31	Ukraine	2016	0	0	137.027	123.621	0.55	14.04	-1.3211	47.3071	2.64805	71.0408	61.0125	-1.85648
31	Ukraine	2017	0	0	88.4781	121.883	1.33	11.04	5.79122	38.2711	2.91718	74.7255	73.0779	-1.87023
31	Ukraine	2018	0	0	145.992	122.931	2.4	25.42	9.05694	34.509	3.93289	79.5278	79.611	-1.85875
31	Ukraine	2019	0	0	127.696	125.796	1.55	13.78	16.7988	30.018	3.81582	91.6469	81.7989	-1.52387
31	Ukraine	2020	0	0	163.23	134.328	0.09	22.75	7.65956	41.3526	-3.37098	90.1963	79.4203	-1.81423
